# Supplementary material for: Neutralizing Monoclonal Antibody, mAb 10D8, Is an Effective Detoxicant against Abrin-a Both In Vitro and In Vivo
Source: Toxins (Basel). 2022 Feb 23;14(3):164. doi: 10.3390/toxins14030164 (PMC8955035; doi:10.3390/toxins14030164)
Supplement: Supplementary file 1 [file toxins-14-00164-s001.zip]

Archive with 1 entries (1 files):
- toxins-1594110-supplementary.pdf
